# Supplementary material for: Mining Transcriptomic Data to Uncover the Association between CBX Family Members and Cancer Stemness
Source: Int J Mol Sci. 2022 Oct 28;23(21):13083. doi: 10.3390/ijms232113083 (PMC9656300; doi:10.3390/ijms232113083)
Supplement: Supplementary file 1 [file ijms-23-13083-s001.zip]

Archive with 4 entries (4 files):
- Supplementary_Material.pdf
- Table S1.xlsx
- Table S2.xlsx
- Table S3.xlsx
