# Supplementary material for: Mining Transcriptomic Data to Uncover the Association between CBX Family Members and Cancer Stemness
Source: Int J Mol Sci. 2022 Oct 28;23(21):13083. doi: 10.3390/ijms232113083 (PMC9656300; doi:10.3390/ijms232113083)
Supplement: Supplementary file 1 [file ijms-23-13083-s001.zip › Table S1.xlsx]

## Sheet: legend
Table S1. Datasets from the Oncomine database.
Dataset	The name of the dataset
FC	fold change of CBX expression in tumor vs. normal
p-val	statistical significance

## Sheet: CBX1
Dataset	FC	p-val
Roessler Liver 2	2.688	4.33e-80
Wurmbach Liver	1.781	4.38e-08
Roessler Liver	2.405	1.37e-07
Mas Liver	1.748	4.53e-11
Yamagata Lung	1.822	0.002
Hou Lung	1.558	1.04e-09
Garber Lung	2.068	6.03e-05
Landi Lung	1.557	3.17e-10
Badea Pancreas	1.957	2.04e-09

## Sheet: CBX2
Dataset	FC	p-val
Hou Lung	2.267	1.35e-08

## Sheet: CBX3
Dataset	FC	p-val
Hou Lung	1.9	1.51e-16
Starman Lung	1.621	2.15e-08
Landi Lung	1.587	2.58e-06
Selamat Lung	2.196	3.4e-16
Su Lung	1.862	2.6e-05
Garber Lung	1.571	0.002
Okayama Lung	1.523	4.45e-09
Roessler Liver 2	1.888	7.91e-63
Roessler Liver	1.704	2.12e-05
Pei Pancreas	1.678	3.32e-05

## Sheet: CBX4
Dataset	FC	p-val
Hou Lung	1.794	1.44e-15
Selamat Lung	1.817	7.36e-20

## Sheet: CBX5
Dataset	FC	p-val
Roessler Liver	1.662	7.47e-06
Hou Lung	3.071	9.93e-10
Selamat Lung	1.73	1.21e-16
Ishikawa Pancreas	2.371	0.000363
Logsdon Pancreas	22.377	0.000165

## Sheet: CBX6
Dataset	FC	p-val
Hou Lung	-1.554	3.29e-11

## Sheet: CBX7
Dataset	FC	p-val
Hou Lung	-2.539	1.54e-19
Su Lung	-2.786	1.71e-15
Landi Lung	-2.344	7.5e-24
Selamat Lung	-2.374	1.53e-22
Okayama Lung	-1.749	9.93e-11

## Sheet: CBX8
Dataset	FC	p-val
ND
