# Supplementary material for: Mining Transcriptomic Data to Uncover the Association between CBX Family Members and Cancer Stemness
Source: Int J Mol Sci. 2022 Oct 28;23(21):13083. doi: 10.3390/ijms232113083 (PMC9656300; doi:10.3390/ijms232113083)
Supplement: Supplementary file 1 [file ijms-23-13083-s001.zip › Table S2.xlsx]

## Sheet: stemness score correlation
Table S2. Gene lists used to define stemness scores.
BenPorath ES core 9	Bhattacharya hESC	Wong ESC core
HMGA1	ACTC1	ABCB7
HMGB3	ARL5B	ACAD8
ILF3	AURKB	ADH5
KLF5	BRIX1	ADSL
MYBL2	CACHD1	AK4
NFE2L3	CALU	ALDH7A1
TCF7L1	CCNB1	ALDOC
TEAD4	CCNC	AMOTL2
ZIC1	CCT8	ANP32E
	CDK1	APEX1
	CRABP1	ATP5PF
	CRABP2	ATP5PO
	CYP26A1	AURKA
	DDX21	AURKB
	DNTTIP1	BANF1
	DSG2	BAX
	DTL	BCAT1
	EIF4A1	BIRC5
	ELOVL6	BLM
	EPRS	BRIX1
	FABP5	BTF3
	FAM83D	BUB1
	GAL	BUB1B
	GDF3	BUB3
	GJA1	CBX3
	GNL3	CCNA2
	GSX1	CCNB2
	HDAC2	CCNC
	HMGA1	CCND1
	HMGB2	CCND2
	HNRNPAB	CCNF
	HSPA4	CCT5
	IDH1	CDC20
	IFITM1	CDC34
	IGF2BP2	CDC6
	IMPDH2	CDC7
	KIF4A	CDCA3
	KPNA2	CDCA5
	KRT18	CDCA7
	KRT8	CDCA8
	LDHB	CDK1
	LEFTY1	CDK4
	LIN28A	CDKN1C
	LRRN1	CDKN3
	MAD2L2	CHAF1A
	MGST1	CHEK1
	MTHFD1	CHEK2
	MTHFD2	CISD1
	NANOG	CKAP2
	NASP	CKS1B
	NBR2	CKS2
	NME2	CLPP
	NPM1	COQ3
	PITX2	COX5B
	PODXL	CRABP2
	POU5F1	CSE1L
	PPAT	CSRP2
	PSIP1	CTNNA1
	PSMA2	CTSC
	PSMA3	CYCS
	PTTG1	DAP3
	RCC2	DARS2
	RPL24	DBF4
	RPL4	DDX18
	RPL6	DEK
	RPL7	DHX9
	RPLP0	DLAT
	RPS24	DLGAP5
	RSL24D1	DNMT1
	SEMA6A	DPP3
	SEPHS1	DTL
	SERPINH1	DTYMK
	SET	E2F3
	SFRP2	EBNA1BP2
	SLC16A1	ECHS1
	SMS	EEF1E1
	SNRPF	EEF2
	SRSF7	EIF2S2
	SSB	EIF2S3
	TDGF1	EIF3A
	TK1	EIF3I
	TNNT1	EIF3K
	TPX2	EIF3L
	TUBB	EIF4A1
	TUBB6	EIF4B
	ZNF117	EIF4EBP1
	ZNF257	EIF6
	ZNF43	ELOVL6
		EMC8
		ENO1
		ERCC6L
		ERP29
		ETFA
		EXO1
		EXOSC7
		FAM136A
		FARSA
		FBL
		FDPS
		FGFR1
		FH
		G3BP1
		GARS1
		GART
		GEMIN2
		GEMIN6
		GJA1
		GLDC
		GLO1
		GMNN
		GNA14
		GNL3
		GNPDA1
		GSPT2
		GTSE1
		HADH
		HAT1
		HAUS1
		HDAC1
		HELLS
		HMGB2
		HMGN5
		HNRNPA1
		HNRNPAB
		HNRNPK
		HNRNPL
		HSPA14
		HSPA9
		HSPE1
		IARS1
		IPO9
		JPT1
		KIF11
		KIF20A
		KIF22
		KIF23
		KIF4A
		KPNA2
		KPNA6
		KRAS
		LBHD1
		LMNB1
		LSM10
		LSM2
		LSM4
		LSM5
		LYPLA1
		MAD2L1
		MAIP1
		MAPK13
		MCM2
		MCM3
		MCM4
		MCM5
		MCM7
		MID1IP1
		MRPL11
		MRPL12
		MRPL13
		MRPL15
		MRPL16
		MRPL37
		MRPL39
		MRPL4
		MRPS17
		MRPS18B
		MRPS2
		MRPS28
		MRPS30
		MRPS36
		MRTO4
		MSH2
		MTF2
		MTHFD2
		MYBL2
		MYC
		NAP1L1
		NASP
		NCAPD2
		NCAPH
		NCBP2
		NCL
		NDC80
		NDUFA11
		NDUFA9
		NDUFAB1
		NDUFB10
		NDUFB7
		NDUFB8
		NDUFS2
		NEK2
		NHP2
		NIFK
		NIP7
		NIPSNAP1
		NLN
		NME2
		NME4
		NONO
		NOP10
		NOP2
		NT5DC2
		NTHL1
		NUDCD2
		NUP107
		NUSAP1
		ORC1
		OTX2
		PA2G4
		PABPC1
		PARP1
		PCNA
		PDCD2
		PDHA1
		PDIA4
		PDPN
		PHB
		PHC1
		PHF5A
		PIPOX
		PLK1
		PLK4
		POLD1
		POLE2
		POLR2F
		POLR3K
		POP7
		PPM1G
		PPP4C
		PRDX1
		PRIM1
		PRIM2
		PRMT1
		PRMT3
		PROM1
		PRPS1
		PSMA5
		PSMA7
		PSMB5
		PSMB6
		PSMD14
		PSME3
		PUS1
		RAB34
		RACGAP1
		RAD18
		RAD23B
		RCC1
		RCC2
		RCN2
		RFC3
		RNPS1
		RPA2
		RPA3
		RPL10A
		RPL13
		RPL22
		RPL27A
		RPP40
		RPS12
		RPS16
		RPS19
		RPS23
		RPS27
		RPS3
		RPS5
		RPS8
		RPSA
		RRM1
		RRM2
		RUVBL1
		RUVBL2
		SARS1
		SDHC
		SDHD
		SEPHS2
		SERPINH1
		SET
		SINHCAF
		SLC16A1
		SLC25A5
		SLC2A1
		SMC2
		SMC4
		SNRNP40
		SNRPA
		SNRPA1
		SNRPD1
		SNX5
		SOX2
		SPAG5
		SQLE
		SRSF10
		SS18
		SSB
		STIP1
		STOML2
		SUMO1
		TCF19
		TCF7L1
		TCOF1
		TEAD2
		TERF1
		TGIF1
		TGIF2
		THOC3
		TIMM13
		TIMM44
		TIMM8A
		TIMM8B
		TMEFF1
		TOP2A
		TP53
		TRIP13
		TRIP6
		TTK
		U2AF1
		UBE2G1
		UBE2V2
		UGDH
		UQCR11
		UQCRH
		UTP18
		VBP1
		VRK1
		WBP11
		WDHD1
		WDR77
		WEE1
		XPO1
		XRCC5
		YAP1
		YY1
		ZIC3
		ZNF22

## Sheet: GSEA
Assou ESC	Kim Myc	Mueller Plurinet	Wong ESC core
AARS	AAAS	AATF	ABCB7
AASS	AASDHPPT	ACTA1	ACAD8
ABCE1	ABCB8	AIMP2	ADH5
ABHD9	ABCE1	ANAPC1	ADSL
ACTA1	ADH5	ANP32A	AK4
ACTC	ADHFE1	ANXA2	ALDH7A1
ACTN3	ADPGK	ANXA3	ALDOC
ACVR2B	ADSL	APEX1	AMOTL2
ADAM19	AGPAT5	APOE	ANP32E
ADAM23	AHI1	ARID3B	APEX1
ADCY2	AKT1S1	ARL4A	ATP5PF
ADD2	ALAD	ARMC6	ATP5PO
ADM	AMD1	ATIC	AURKA
ADNP	AMH	AURKA	AURKB
ADSL	ANAPC10	AURKB	BANF1
AER61	ANKRD10	BAK1	BAX
AF020591	ANP32B	BAT3	BCAT1
AFP	ARFRP1	BCCIP	BIRC5
AGL	ARMC8	BCL2	BLM
AGPS	ARV1	BIK	BRIX1
AK3	ATAD2	BIRC5	BTF3
AKAP1	ATAD3A	BLM	BUB1
ALDH7A1	ATF4	BRIX	BUB1B
ALPL	ATF7	BUB1B	BUB3
AMD1	ATIC	BYSL	CBX3
AMMECR1	ATP5C1	CASP6	CCNA2
ANAPC1	ATP5E	CASP9	CCNB2
ANK2	ATP5G2	CCDC5	CCNC
ANKHD1	ATP6V1F	CCNA2	CCND1
ANKRD10	ATPIF1	CCNB1	CCND2
AP1M2	AURKB	CCNB2	CCNF
AP1S2	B3GNT7	CCND1	CCT5
APBB2	BCLAF1	CCNE1	CDC20
APEX1	BIRC2	CDA	CDC34
API5	BIVM	CDC2	CDC6
APPBP1	BLM	CDC25C	CDC7
ARF3	BRD8	CDC45L	CDCA3
ARFGEF1	BRE	CDC7	CDCA5
ARHGAP19	CACYBP	CDK7	CDCA7
ARHGAP8	CANX	CDT1	CDCA8
ARL8	CBX3	CEBPZ	CDK1
ARNTL2	CBX5	CENPE	CDK4
ASC	CCND1	CHAF1A	CDKN1C
ASE-1	CCNI	CHEK1	CDKN3
ASML3B	CCT3	CHEK2	CHAF1A
ASPM	CCT4	CKS1B	CHEK1
ASS	CCT7	CKS2	CHEK2
ATE1	CCT8	COIL	CISD1
ATIC	CDK4	COPS3	CKAP2
ATP1A2	CDT1	COPS6	CKS1B
ATP1B3	CETN3	CROP	CKS2
ATXN7L1	CFL1	CTBP2	CLPP
AURKB	CHCHD1	CXADR	COQ3
AUTS2	CLNS1A	DAXX	COX5B
B3GAT1	CLPP	DAZAP1	CRABP2
B3GNT7	CNIH4	DCC1	CSE1L
BAT1	CNOT4	DCTPP1	CSRP2
BAX	COG4	DDX11	CTNNA1
BCAT1	COX5A	DHCR24	CTSC
BCCIP	COX8A	DHFR	CYCS
BCL2L12	CRAT	DIAPH1	DAP3
BCOR	CSDE1	DNMT3B	DARS2
BICD1	CSNK2A1	DPPA2	DBF4
BIRC5	CSTF1	ELAC2	DDX18
BLM	DARS	EPPK1	DEK
BM039	DBR1	ERBB3	DHX9
BMP2K	DBT	ERCC5	DLAT
BMP7	DDB1	EWSR1	DLGAP5
BMPR1A	DDX17	EXO1	DNMT1
BOMB	DDX31	EXOSC3	DPP3
BOP1	DDX5	EXOSC7	DTL
BRAF	DDX54	EXOSC8	DTYMK
BRIX	DERL2	EXOSC9	E2F3
BRRN1	DHX9	FAM136A	EBNA1BP2
BST2	DLST	FBL	ECHS1
BUB1	DNAJB4	FBP1	EEF1E1
BUB1B	DNAJC8	FEN1	EEF2
BUB3	DPH3	FKBP3	EIF2S2
BXDC1	DTL	FOXO4	EIF2S3
BZW1	EBNA1BP2	FUBP1	EIF3A
C10orf18	EEF1A1	FUS	EIF3I
C10orf89	EEF1B2	GADD45A	EIF3K
C11orf23	EEF2	GAR1	EIF3L
C11orf73	EIF2S2	GDF9	EIF4A1
C11orf82	EIF4A2	GEMIN6	EIF4B
C12orf11	EIF5A	GEMIN7	EIF4EBP1
C13orf7	ELK4	GMNN	EIF6
C14orf104	ENO3	GMPS	ELOVL6
C14orf106	EPRS	GNL3	EMC8
C14orf115	ERH	GOT2	ENO1
C14orf94	ESPL1	GPRIN2	ERCC6L
C15orf15	EWSR1	GRB7	ERP29
C16orf34	EXOSC1	GTF2H2	ETFA
C1QBP	FCHSD2	HDAC1	EXO1
C1QDC1	FN1	HDAC2	EXOSC7
C1orf108	FNBP4	HIST1H2BC	FAM136A
C1orf121	FUBP1	HMGA1	FARSA
C1orf163	G3BP1	HMGB1	FBL
C1orf38	GARS	HMMR	FDPS
C20orf129	GDF9	HNRPAB	FGFR1
C20orf160	GMFB	HNRPK	FH
C20orf6	GMPS	HPRT1	G3BP1
C20orf72	GNAS	HSP90AB1	GARS1
C21orf45	GNPAT	HSPA14	GART
C2orf29	GTF2IRD2B	HSPA2	GEMIN2
C2orf31	GTF3C4	HSPA8	GEMIN6
C2orf56	HDLBP	HSPA9B	GJA1
C6orf115	HELLS	HSPD1	GLDC
C6orf139	HMGA1	HSPE1	GLO1
C6orf211	HMMR	HSPH1	GMNN
C6orf66	HSD17B12	ITGB3BP	GNA14
C8orf42	HSPA14	KIT	GNL3
C9orf77	HSPD1	KPNA2	GNPDA1
CA11	HSPE1	KPNB1	GSPT2
CABLES1	IARS	LCK	GTSE1
CACHD1	IFRD1	LRIF1	HADH
CACNA2D3	IKBKAP	LSM1	HAT1
CADPS2	ILF3	LSM3	HAUS1
CALB1	IMP4	LSM4	HDAC1
CALU	INCENP	LSM5	HELLS
CARHSP1	IPMK	LSM6	HMGB2
CASP3	IPO7	LSM7	HMGN5
CBS	JMJD6	MATK	HNRNPA1
CBX3	JUNB	MBD2	HNRNPAB
CBX5	KBTBD3	MCM10	HNRNPK
CCAR1	KCNK5	MCM2	HNRNPL
CCDC5	KCTD9	MCM3	HSPA14
CCKBR	KDELC1	MCM4	HSPA9
CCL26	KIF20A	MCM5	HSPE1
CCNA2	KIFC1	MCM6	IARS1
CCNB1	KIN	MIZ1	IPO9
CCNC	KLF16	MNAT1	JPT1
CCRN4L	LAPTM4A	MPP6	KIF11
CCT5	LDHA	MRE11A	KIF20A
CCT8	LMAN2	MRPS12	KIF22
CD200	LMLN	MSH2	KIF23
CD24	LNPEP	MSH3	KIF4A
CD2AP	LRRC40	MSH6	KPNA2
CD9	LRSAM1	MT1G	KPNA6
CDA	LSM2	MTHFD1	KRAS
CDC2	LUC7L	MUTYH	LBHD1
CDC20	MAF1	MYB	LMNB1
CDC25A	MAN1B1	MYBBP1A	LSM10
CDC6	MAP3K12	MYBL2	LSM2
CDC7	MARS	MYC	LSM4
CDCA5	MAT2B	MYST2	LSM5
CDCA7	MCM4	NACC1	LYPLA1
CDH1	MCM5	NANOG	MAD2L1
CDH6	MCM6	NCL	MAIP1
CDT1	MIS12	NFKBIB	MAPK13
CDYL	MMAA	NLE1	MCM2
CEB1	MMP14	NME1	MCM3
CEBPZ	MRPL12	NME2	MCM4
CECR1	MRPL17	NOC2L	MCM5
CECR6	MRPL18	NOL5A	MCM7
CENPA	MRPL36	NOLC1	MID1IP1
CENPE	MRPL49	NOP58	MRPL11
CENPF	MRPL50	NP	MRPL12
CENPH	MRPS12	NPM1	MRPL13
CER1	MRPS28	NPPB	MRPL15
CGI-115	MRPS30	NTHL1	MRPL16
CGI-30	MSH4	NUDT1	MRPL37
CGI-48	MTHFD1	NUP153	MRPL39
CHAF1A	MTHFD1L	NUP50	MRPL4
CHAF1B	MUS81	ORC1L	MRPS17
CHD1	MUTYH	ORC2L	MRPS18B
CHEK1	MYO1G	ORC6L	MRPS2
CHEK2	NACA	OTX2	MRPS28
CHGA	NCL	PA2G4	MRPS30
CHORDC1	NDOR1	PAK1	MRPS36
CHST4	NDUFA13	PAK3	MRTO4
CHST7	NDUFS1	PARP1	MSH2
CHST8	NDUFS6	PASK	MTF2
CIB2	NEK8	PBX1	MTHFD2
CISD1	NFE2L1	PCNA	MYBL2
CKAP2	NFKBIL1	PCYT1B	MYC
CKAP5	NFYC	PELP1	NAP1L1
CKMT1	NMD3	PFDN6	NASP
CKS1B	NME1	PFN1	NCAPD2
CKS2	NOLC1	PHB	NCAPH
CLDN10	NPM1	PHC1	NCBP2
CLDN6	NUP50	PHF10	NCL
CLDN7	NUTF2	PHGDH	NDC80
CLIC4	NVL	PLSCR1	NDUFA11
CNOT7	OSGEP	PMAIP1	NDUFA9
CNTNAP2	PAICS	PMF1	NDUFAB1
COBL	PASK	PNN	NDUFB10
COCH	PCBP1	POLD1	NDUFB7
COL18A1	PFN1	POLD2	NDUFB8
COQ3	PIGW	POLG2	NDUFS2
COX6A1	PLA2G6	POLQ	NEK2
CPSF5	PLEKHJ1	POLR1C	NHP2
CRABP1	PLK4	POLR1D	NIFK
CRABP2	PLOD3	POP1	NIP7
CRKL	PMF1	POP5	NIPSNAP1
CRLF1	PNN	POP7	NLN
CRMP1	PNPLA2	POU5F1	NME2
CROP	POLH	PPAN	NME4
CRSP2	POLR3B	PPAP2C	NONO
CRYM	POP7	PPID	NOP10
CSE1L	PPAN	PPM1B	NOP2
CSRP2	PPCS	PRMT5	NT5DC2
CST1	PPID	PRNP	NTHL1
CTBP2	PPP1R15B	PSIP1	NUDCD2
CTCF	PPP1R7	PSMA3	NUP107
CTH	PRDX1	PSMA6	NUSAP1
CTPS2	PRKAB1	PSMD11	ORC1
CTSC	PRKDC	PSME3	OTX2
CTSL2	PRPF19	PTMA	PA2G4
CXADR	PRPF38B	PTPN6	PABPC1
CXCL12	PSAT1	PXN	PARP1
CXXC6	PSME3	RAD51	PCNA
CXorf15	PTBP1	RAD54L	PDCD2
CYP26A1	RAB25	RAD9A	PDHA1
CYP2S1	RAB34	RASL11B	PDIA4
DARS2	RAD1	RBM14	PDPN
DBC1	RAD50	RBPMS	PHB
DCAMKL1	RAF1	RCHY1	PHC1
DCC1	RANBP1	RECQL4	PHF5A
DCP2	RANBP2	RFC2	PIPOX
DDX18	RBKS	RFC3	PLK1
DDX21	RCC1	RFC4	PLK4
DDX25	RDH10	RFC5	POLD1
DDX46	RGS14	RMND5B	POLE2
DEK	RLBP1	RND1	POLR2F
DEPDC1B	RNF4	RNMTL1	POLR3K
DHFR	RNF41	RPA1	POP7
DHFRL1	RNMT	RPA2	PPM1G
DHX29	RPL14	RPA3	PPP4C
DHX9	RPL18	RPP40	PRDX1
DIAPH2	RPL23	RUVBL1	PRIM1
DIDO1	RPL23A	SALL4	PRIM2
DKC1	RPL28	SEPHS1	PRMT1
DKFZP586L0724	RPL3	SET	PRMT3
DLAT	RPL32	SFRS1	PROM1
DLG3	RPL35A	SIGLEC12	PRPS1
DLG7	RPL37	SIP1	PSMA5
DNA2L	RPL7	SIRT1	PSMA7
DNAJB6	RPLP1	SLC19A1	PSMB5
DNMT3A	RPLP2	SMARCA	PSMB6
DNMT3B	RPS11	SMARCC1	PSMD14
DPP3	RPS12	SMN1	PSME3
DPPA4	RPS13	SMNDC1	PUS1
DPYSL3	RPS14	SNRPA	RAB34
DPYSL5	RPS19	SNRPB	RACGAP1
DRIM	RPS24	SNRPC	RAD18
DSG2	RPS25	SNRPD1	RAD23B
DSP	RPS27A	SNRPE	RCC1
DTYMK	RPS27L	SNRPF	RCC2
DUSP16	RPS3	SNRPN	RCN2
DUT	RRM2	SNURF	RFC3
E2F5	RRS1	SOCS1	RNPS1
ECT2	S100A13	SP1	RPA2
EEF1A1	SAMD10	SPAG5	RPA3
EEF1E1	SARS2	SRSF2	RPL10A
EFCBP1	SCAMP4	SRSF3	RPL13
EFS	SEH1L	SSB	RPL22
EFTUD1	SESN2	STIP1	RPL27A
EGFL4	SF3A1	STRBP	RPP40
EGLN3	SF3A2	STX3	RPS12
EIF1AX	SF3B3	STXBP2	RPS16
EIF2S1	SLBP	STXBP3	RPS19
EIF3S10	SLC16A1	SUMO1	RPS23
EIF3S3	SLC25A10	SUPT3H	RPS27
EIF3S6	SLC33A1	SYNCRIP	RPS3
EIF3S9	SLC3A2	TARBP2	RPS5
EIF4A1	SLC5A5	TCERG1	RPS8
EIF4E	SLC6A9	TCOF1	RPSA
EIF4EBP1	SLC7A6	TDGF1	RRM1
EIF5B	SLC9A8	TDP2	RRM2
ELOVL6	SMARCAD1	TGIF	RUVBL1
ENAH	SNRPA	TK1	RUVBL2
ENO2	SNRPA1	TMPO	SARS1
ENPP1	SNRPE	TMSB4Y	SDHC
EOMES	SNX5	TNFRSF8	SDHD
EPB41L4B	SOD1	TNNI3	SEPHS2
EPHA1	SOS1	TOE1	SERPINH1
EPRS	SP1	TP53	SET
ERBB2	SPHK2	TPX2	SINHCAF
ERBP	SS18	TRAIP	SLC16A1
ETV1	ST13	TRIM28	SLC25A5
ETV4	STC2	TRIP13	SLC2A1
EXOSC2	STX12	TUBA3C	SMC2
EXOSC5	SUMF1	U2AF1	SMC4
EXOSC7	SUPV3L1	UNC119	SNRNP40
EXOSC9	SUZ12	UNG	SNRPA
EXTL2	TACC3	VAMP8	SNRPA1
F2RL1	TAF12	VASP	SNRPD1
FABP5	TAF15	WDR33	SNX5
FALZ	TARBP2	WDR77	SOX2
FAM124A	TBC1D17	WDYHV1	SPAG5
FAM131B	TBRG4	WEE1	SQLE
FAM29A	TCEA1	WRAP73	SRSF10
FAM46B	TCP1	WRN	SS18
FAM60A	THRAP3	XRCC5	SSB
FAM72A	TIAL1	ZFP42	STIP1
FANCG	TIMM9	ZNF165	STOML2
FANCL	TM9SF4	ZNF281	SUMO1
FBXL10	TNFAIP1	ZNF593	TCF19
FBXO5	TNPO3		TCF7L1
FCHO1	TOE1		TCOF1
FEN1	TOMM20		TEAD2
FEZ1	TOPORS		TERF1
FGF13	TRAPPC4		TGIF1
FGF2	TRAPPC6B		TGIF2
FGFR1	TRIM8		THOC3
FGFR3	TRIP13		TIMM13
FGFR4	TRNT1		TIMM44
FIGNL1	TUBA3C		TIMM8A
FKBP1B	UBE2I		TIMM8B
FKBP3	UBQLN4		TMEFF1
FKBP5	UNG		TOP2A
FKSG14	VPS16		TP53
FLJ10036	WDR34		TRIP13
FLJ10156	WEE1		TRIP6
FLJ10330	XPO5		TTK
FLJ10378	XRN2		U2AF1
FLJ10407	ZBTB37		UBE2G1
FLJ10534	ZCCHC7		UBE2V2
FLJ10700	ZDHHC16		UGDH
FLJ10808	ZFP36L2		UQCR11
FLJ10884	ZGPAT		UQCRH
FLJ11184	ZMYND12		UTP18
FLJ12484	ZNHIT1		VBP1
FLJ12519	ZNHIT2		VRK1
FLJ12644			WBP11
FLJ12650			WDHD1
FLJ13842			WDR77
FLJ13909			WEE1
FLJ20105			XPO1
FLJ20171			XRCC5
FLJ20485			YAP1
FLJ20641			YY1
FLJ20674			ZIC3
FLJ21148			ZNF22
FLJ21168
FLJ21901
FLJ21908
FLJ21918
FLJ21924
FLJ22662
FLJ30046
FLJ31434
FLJ34633
FLJ40432
FNBP1L
FNBP3
FOXA3
FOXD3
FOXN3
FOXO1
FRAS1
FRAT2
FRSB
FSD1
FUBP1
FXR1
FZD7
G3BP1
G3BP2
GABRA1
GABRA5
GABRB3
GAD1
GAJ
GAL
GALNT1
GALNT12
GAP43
GARNL4
GART
GCLC
GCSH
GDF3
GEMIN4
GFPT2
GJA1
GJA7
GLDC
GLI2
GLMN
GLS2
GMFB
GMNN
GNAL
GNG4
GNL2
GNL3
GNPTAB
GPC4
GPM6B
GPR
GPR160
GPR19
GPR23
GPR64
GPRC5B
GRB14
GRB7
GRPR
GRTP1
GSG2
GTF2E1
GULP1
GYG2
GYLTL1B
H2AFX
HA-1
HAS3
HDAC2
HELLS
HESX1
HEY2
HIP1
HIST1H2BG
HIST1H4K
HLTF
HMBS
HMGA1
HMGB2
HMGB3
HMGN2
HMMR
HNRNPA1
HNRNPL
HNRPAB
HNRPU
HOMER1
HOOK1
HPCL2
HPRP8BP
HPS3
HRASLS3
HRMT1L3
HSD11B2
HSD17B4
HSP90B1
HSPA14
HSPA4
HSPA8
HSPA9B
HSPC111
HSPC163
HSPD1
HSPE1
HT017
HTR1D
Hs.105196
Hs.173497
Hs.178761
Hs.40154
Hs.60548
ID1
IDH1
IFI30
IFITM1
IGF2BP3
IGFBP2
IL17RD
ILF3
IMP-1
IMP-2
IMPA1
IMPA2
IMPDH2
INDO
IPO7
IPO9
IQGAP2
IRX2
ITGA6
ITGB1BP3
ITGB5
ITPR3
ITSN1
JARID2
JMJD1C
JMY
KAL1
KCNK5
KCNN2
KCNQ2
KCNS3
KCTD14
KIAA0007
KIAA0020
KIAA0101
KIAA0114
KIAA0153
KIAA0179
KIAA0483
KIAA0523
KIAA0650
KIAA0888
KIAA0922
KIAA1274
KIAA1287
KIAA1553
KIAA1576
KIAA1712
KIAA1727
KIAA1982
KIF1A
KIF20A
KIF23
KIF2C
KIF4A
KIF5C
KIFC2
KLHL7
KLKB1
KNTC1
KNTC2
KPNA2
KRR1
KRT18
KRT8
KRTCAP3
LAPTM4B
LARP7
LARS
LARS2
LCK
LDB2
LECT1
LEFTY1
LEFTY2
LGALS1
LGALS8
LGR4
LIG1
LIN28
LINGO1
LISCH7
LMNB1
LMNB2
LNK
LOC112885
LOC134492
LOC138255
LOC144097
LOC157627
LOC400451
LOC90806
LPAAT-e
LPHN2
LRIG1
LRP8
LRRN1
LSM5
LSM6
LSM7
LUC7L
LYAR
LYPLA1
M6PR
MAD2L2
MAL2
MAN2A1
MAP4K1
MAP7
MARS
MARVELD2
MARVELD3
MASTL
MAT2A
MAT2B
MATK
MATR3
MBD2
MCL1
MCM10
MCM2
MCM3
MCM4
MCM5
MCM6
MCM7
MDN1
MEST
METAP1
METTL3
METTL8
MFAP2
MFAP3L
MFGE8
MGC10911
MGC10993
MGC13096
MGC19531
MGC24665
MGC2574
MGC2603
MGC3101
MGC42530
MGC45866
MGC72075
MGC8407
MGC8685
MGEA5
MGST1
MICB
MIZ1
MKI67IP
MLF1IP
MLLT10
MLSTD1
MMP1
MMP25
MOSC1
MRE11A
MRPL1
MRPL11
MRPL12
MRPL15
MRPL37
MRPL42
MRPS30
MRPS9
MRS2L
MSH2
MSH6
MT1F
MT1H
MT1X
MTA3
MTB
MTF2
MTHFD1
MTHFD2
MTIF2
MYB
MYBL2
MYC
MYCN
MYEF2
MYL7
MYO10
MYO5C
MYOHD1
MYRIP
MYST2
NALP2
NANOG
NAP1L1
NAP1L2
NAP1L3
NARG1
NARG2
NASP
NBR2
NCL
NCOA6IP
NCRMS
NDUFA4
NEFL
NFE2L3
NFYB
NIPBL
NIPSNAP1
NLGN4X
NLGN4Y
NLN
NME1
NME2
NMU
NOC3L
NODAL
NOL5A
NOLA3
NOLC1
NOVA1
NP
NPM1
NPM3
NPTX2
NR6A1
NSD1
NTHL1
NTS
NUBP1
NUCKS1
NUDT1
NUDT15
NUDT5
NUFIP1
NUP107
NUP160
NUP205
NUP35
NUP37
NUP54
NUP62
NUP88
NUSAP1
OAZ2
OAZIN
OCLN
OIP5
OLFM1
ORC1L
ORC2L
ORC3L
OSBPL9
OTX2
PAI-RBP1
PAICS
PAK1
PAK1IP1
PANK2
PARP1
PASK
PAWR
PAXIP1L
PBEF1
PBX1
PCDH1
PCNA
PCNT1
PDCD2
PDE6G
PDE9A
PDK1
PDPN
PDZK4
PFAS
PFDN4
PFN1
PGK1
PGM1
PHF17
PHIP
PIF1
PIG8
PIGW
PIK3CB
PIM1
PIM2
PIPOX
PITPNC1
PITX2
PKD2
PKP4
PLA2G3
PLCB3
PLCL2
PLK4
PLP1
PLS1
PLS3
PMAIP1
PNMT
PNN
PODXL
POLA
POLD1
POLE2
POLR1B
POLR2D
POLR3G
POLR3K
POU2F1
POU5F1
PPAP2A
PPAP2C
PPAT
PPM1B
PPP1CC
PPP1R16B
PPP1R1A
PPP2R1B
PPP2R2B
PRDM14
PRDX1
PRDX2
PRIM1
PRIM2A
PRKAA2
PRKCB1
PRKCI
PRKCQ
PRKDC
PRKX
PRODH
PROM1
PRPS1
PRR6
PSIP1
PSMA2
PSMA3
PSME3
PTBP1
PTK7
PTPN2
PTPRG
PTPRZ1
PTTG1
PUNC
PUS1
PVRL3
PWP2H
PYCR2
Pfs2
RAB3B
RABGAP1L
RAD51
RAD51AP1
RAD54B
RAM2
RAMP
RANBP5
RARRES2
RASL11B
RBBP6
RBBP8
RBM13
RBM14
RBM28
RBM39
RBPMS2
RBPSUH
RECQL
REPRIMO
RET
RFC2
RFC3
RFC4
RFC5
RGMA
RGS17
RIF1
RMI1
RNASEH2A
RNF12
RNF125
RNF138
RNF41
RNMT
RNU3IP2
ROBO1
ROR1
RPA3
RPL12
RPL24
RPL39L
RPL4
RPL6
RPL7
RPLP0
RPS19
RPS2
RPS24
RRAS2
RRM1
RRM2
RRS1
RUVBL1
SACS
SALL1
SALL2
SALL3
SALL4
SCG3
SCGB3A2
SCLY
SCNN1A
SEC22C
SEC5L1
SEMA3A
SEMA4C
SEMA5B
SEMA6A
SENP3
SEPHS1
SERPINB9
SERPINH1
SET
SF3A1
SFRP1
SFRP2
SFRS1
SFRS11
SFRS18
SFRS7
SIAT1
SIL
SILV
SIP
SIRT1
SKIL
SKP2
SLC13A3
SLC16A1
SLC1A5
SLC25A29
SLC29A1
SLC29A2
SLC2A3
SLC38A1
SLC39A10
SLC3A2
SLC4A11
SLC5A6
SLC6A8
SLC7A3
SLC7A8
SLD5
SMARCA5
SMC2L1
SMC6L1
SMS
SNRPA
SNRPA1
SNRPD2
SNRPD3
SNRPF
SNRPN
SNTB1
SORD
SORL1
SOX11
SOX2
SOX3
SPAG5
SPRY1
SPRY4
SRP72
SRRM1
SS18L2
SSB
SSBP1
STC1
STRBP
SUPT16H
SWAP70
SYNCOILIN
SYNGR3
SYT6
Spc25
TA-LRRP
TA-PP2C
TACC3
TACSTD1
TAF4B
TAF9L
TARS
TCEA1
TCF7L1
TD-60
TDGF1
TEAD4
TEBP
TERF1
TFAM
TFAP2C
TFRC
TGIF
THOC1
THRAP6
THY1
THY28
TIA1
TIMP4
TIPIN
TK1
TKT
TMEFF1
TMPO
TMSL8
TNFRSF8
TNNI3
TNNT1
TNPO1
TNPO3
TNRC9
TOMM40
TOP2A
TPD52
TPM1
TPM3
TPT
TPX2
TRA16
TRERF1
TRIM14
TRIM2
TRIM22
TRIM24
TRIM36
TRIP8
TSC
TTC19
TTF2
TTK
TUBA1
TUBB
TUBB2
TUBB6
TXNDC
UACA
UBA2
UBE1C
UBE2C
UCHL1
UGCGL1
UGP2
UGT8
UNC5D
UNG
UNQ470
UQCRH
USO1
USP1
USP28
USP32
USP44
USP46
USP9X
USP9Y
UTF1
VANGL2
VBP1
VENTX2
VRK1
VSNL1
WBSCR16
WBSCR17
WDHD1
WDR12
WDR3
WDR4
WDR9
WDSOF1
WFDC2
XPO1
XRCC5
YBX2
YTHDF2
ZBTB3
ZD52F10
ZFP42
ZIC2
ZIC3
ZNF117
ZNF146
ZNF195
ZNF198
ZNF257
ZNF267
ZNF273
ZNF281
ZNF331
ZNF398
ZNF43
ZNF447
ZNF505
ZNF518
ZNF553
ZNF567
ZNF588
ZNF589
ZNF614
ZNF638
ZNF770
ZRF1
ZSCAN10
