# Supplementary material for: Mining Transcriptomic Data to Uncover the Association between CBX Family Members and Cancer Stemness
Source: Int J Mol Sci. 2022 Oct 28;23(21):13083. doi: 10.3390/ijms232113083 (PMC9656300; doi:10.3390/ijms232113083)
Supplement: Supplementary file 1 [file ijms-23-13083-s001.zip › Table S3.xlsx]

## Sheet: Arkusz1
Table S3. Additional GEO datasets used in this study.
Tumor Type	Platform	Normalization	Number of samples	Author	GEO accesion number	Pubmed ID
Tumor Liver	u133a	MAS5.0	90	Kim	GSE15765	18381945
Tumor Lung	u133p2	MAS5.0	121	EXPO	GSE2109
Tumor Lung	u133p2	MAS5.0	150	Peitsch	GSE43580	23966112
Tumor Pancreas	4hm44k	custom	132	Yeh	GSE21501	20644708
Tumor Pancreas	hta2t	rma_sketch	82	Zhao	GSE184585
Tumor Endometrium	u133p2	MAS5.0	209	EXPO	GSE2109
Tumor Endometrium	u133a	MAS5.0	20	Mazurek	GSE36389
